# Supplementary material for: Structure and Dielectric Behavior of Yb2O3-MgO Co-Doped 0.92BaTiO3-0.08(Na0.5Bi0.5)TiO3 Ferroelectric Relaxor
Source: Materials (Basel). 2021 Nov 11;14(22):6802. doi: 10.3390/ma14226802 (PMC8618925; doi:10.3390/ma14226802)
Supplement: Supplementary file 1 [file materials-14-06802-s001.zip]

Archive with 1 entries (1 files):
- materials-1440809-supplementary.pdf
